# Supplementary material for: Trends in Aortic Stenosis Mortality Among Older Adults in the United States from 1999 to 2020
Source: J Clin Med. 2025 Nov 21;14(23):8276. doi: 10.3390/jcm14238276 (PMC12693473; doi:10.3390/jcm14238276)
Supplement: Supplementary file 1 [file jcm-14-08276-s001.zip]

Archive with 1 entries (1 files):
- jcm-3930645-supplementary.pdf
